# Supplementary material for: cAMP-MFN2 signaling suppresses cochlear cell senescence and age-related hearing loss
Source: Front Immunol. 2025 Nov 26;16:1715738. doi: 10.3389/fimmu.2025.1715738 (PMC12689285; doi:10.3389/fimmu.2025.1715738)
Supplement: Supplementary file 1 [file Table1.xlsx]

## Sheet: Sheet1
Il6 qf	TCTATACCACTTCACAAGTCGGA
Il6 qr	GAATTGCCATTGCACAACTCTTT
Il1a qf	CGAAGACTACAGTTCTGCCATT
Il1a qr	GACGTTTCAGAGGTTCTCAGAG
Il1b qf	GAAATGCCACCTTTTGACAGTG
Il1b qr	TGGATGCTCTCATCAGGACAG
Tnf qf	GACGTGGAACTGGCAGAAGAG
Tnf qr	TTGGTGGTTTGTGAGTGTGAG
Cdkn1a qf	CCTGGTGATGTCCGACCTGT
Cdkn1a qr	AGCGGCGTCTCCGTGACGAA
Cdkn2a qf	GCTCAACTACGGTGCAGATTC
Cdkn2a qr	GCACGATGTCTTGATGTCCC
Fis1 qf	AGAGCACGCAATTTGAATATGCC
Fis1 qr	ATAGTCCCGCTGTTCCTCTTT
Dnm1l qf	TTACGGTTCCCTAAACTTCACG
Dnm1l qr	GTCACGGGCAACCTTTTACGA
Opa1 qf	CGACTTTGCCGAGGATAGCTT
Opa1 qr	CGTTGTGAACACACTGCTCTTG
Mfn1 qf	ATGGCAGAAACGGTATCTCCA
Mfn1 qr	CTCGGATGCTATTCGATCAAGTT
Mfn2 qf	CTGGGGACCGGATCTTCTTC
Mfn2 qr	CTGCCTCTCGAAATTCTGAAACT
